# Supplementary material for: Nanoscale Dispersion of Carbon Nanotubes in a Metal Matrix to Boost Thermal and Electrical Conductivity via Facile Ball Milling Techniques
Source: Nanomaterials (Basel). 2023 Oct 23;13(20):2815. doi: 10.3390/nano13202815 (PMC10609409; doi:10.3390/nano13202815)
Supplement: Supplementary file 1 [file nanomaterials-13-02815-s001.zip]

Archive with 1 entries (1 files):
- nanomaterials-2640870-supplementary.docx
